# Supplementary material for: Examination of the causal role of immune cells in non-alcoholic fatty liver disease by a bidirectional Mendelian randomization study
Source: Open Med (Wars). 2025 Feb 19;20(1):20251154. doi: 10.1515/med-2025-1154 (PMC11843165; doi:10.1515/med-2025-1154)
Supplement: Supplementary Table [file med-2025-1154-sm2.xlsx]

## Sheet: Table1
Supplementary Table 1 MR Egger，weighted median，inverse variance weighted，simple mode and weighted mode results of causal effects of significant immune cells on NAFLD
id	Trait type	panel	Statistical trait name	Trait	method	nsnp	b	se	pval	lo_ci	up_ci	or	or_lci95	or_uci95
ebi-a-GCST90001626	Relative count	TBNK	TB_Trait544	HLA DR+ CD4+ %lymphocyte	MR Egger	13	-0.0130086	0.055962	0.820453	-0.122694	0.0966769	0.987076	0.884534	1.1015
ebi-a-GCST90001626	Relative count	TBNK	TB_Trait544	HLA DR+ CD4+ %lymphocyte	Weighted median	13	-0.038714	0.0410107	0.345171	-0.119095	0.0416669	0.962026	0.887724	1.04255
ebi-a-GCST90001626	Relative count	TBNK	TB_Trait544	HLA DR+ CD4+ %lymphocyte	Inverse variance weighted	13	-0.0671585	0.0317016	0.0341365	-0.129294	-0.00502332	0.935047	0.878716	0.994989
ebi-a-GCST90001626	Relative count	TBNK	TB_Trait544	HLA DR+ CD4+ %lymphocyte	Simple mode	13	-0.0345639	0.0585857	0.566154	-0.149392	0.0802642	0.966027	0.861231	1.08357
ebi-a-GCST90001626	Relative count	TBNK	TB_Trait544	HLA DR+ CD4+ %lymphocyte	Weighted mode	13	-0.0345639	0.0449911	0.457198	-0.122746	0.0536186	0.966027	0.884488	1.05508
ebi-a-GCST90001665	Relative count	Treg	Treg_Trait578	CD28+ CD45RA+ CD8dim %CD8dim	MR Egger	21	0.0284736	0.0112421	0.0202861	0.00643918	0.0505081	1.02888	1.00646	1.05181
ebi-a-GCST90001665	Relative count	Treg	Treg_Trait578	CD28+ CD45RA+ CD8dim %CD8dim	Weighted median	21	0.0291515	0.0139392	0.0364976	0.00183077	0.0564723	1.02958	1.00183	1.0581
ebi-a-GCST90001665	Relative count	Treg	Treg_Trait578	CD28+ CD45RA+ CD8dim %CD8dim	Inverse variance weighted	21	0.0319118	0.00996188	0.0013582	0.0123865	0.0514371	1.03243	1.01246	1.05278
ebi-a-GCST90001665	Relative count	Treg	Treg_Trait578	CD28+ CD45RA+ CD8dim %CD8dim	Simple mode	21	0.0558434	0.0266522	0.0490801	0.0036051	0.108082	1.05743	1.00361	1.11414
ebi-a-GCST90001665	Relative count	Treg	Treg_Trait578	CD28+ CD45RA+ CD8dim %CD8dim	Weighted mode	21	0.0289764	0.0110399	0.0162348	0.00733817	0.0506146	1.0294	1.00737	1.05192
ebi-a-GCST90001751	MFI	B cell	Bcells.trait383	CD20 on IgD+ CD38br	MR Egger	20	0.036821	0.0305289	0.243393	-0.0230157	0.0966576	1.03751	0.977247	1.10148
ebi-a-GCST90001751	MFI	B cell	Bcells.trait383	CD20 on IgD+ CD38br	Weighted median	20	0.0524708	0.031088	0.0914463	-0.00846161	0.113403	1.05387	0.991574	1.12008
ebi-a-GCST90001751	MFI	B cell	Bcells.trait383	CD20 on IgD+ CD38br	Inverse variance weighted	20	0.0450585	0.0203792	0.0270357	0.00511523	0.0850018	1.04609	1.00513	1.08872
ebi-a-GCST90001751	MFI	B cell	Bcells.trait383	CD20 on IgD+ CD38br	Simple mode	20	0.0682871	0.0443116	0.139791	-0.0185636	0.155138	1.07067	0.981608	1.16782
ebi-a-GCST90001751	MFI	B cell	Bcells.trait383	CD20 on IgD+ CD38br	Weighted mode	20	0.0513507	0.0298667	0.101804	-0.00718803	0.109889	1.05269	0.992838	1.11615
ebi-a-GCST90001763	MFI	B cell	Bcells.trait401	CD20 on transitional	MR Egger	18	0.0425236	0.0280179	0.148592	-0.0123915	0.0974388	1.04344	0.987685	1.10234
ebi-a-GCST90001763	MFI	B cell	Bcells.trait401	CD20 on transitional	Weighted median	18	0.0377846	0.0255201	0.138718	-0.0122347	0.0878039	1.03851	0.98784	1.09177
ebi-a-GCST90001763	MFI	B cell	Bcells.trait401	CD20 on transitional	Inverse variance weighted	18	0.0433949	0.0204433	0.033779	0.00332613	0.0834637	1.04435	1.00333	1.08705
ebi-a-GCST90001763	MFI	B cell	Bcells.trait401	CD20 on transitional	Simple mode	18	0.0506702	0.0434149	0.259274	-0.0344229	0.135763	1.05198	0.966163	1.14541
ebi-a-GCST90001763	MFI	B cell	Bcells.trait401	CD20 on transitional	Weighted mode	18	0.0418473	0.0235549	0.0935343	-0.00432027	0.0880149	1.04274	0.995689	1.092
ebi-a-GCST90001769	MFI	B cell	Bcells.trait445	CD24 on IgD- CD38-	MR Egger	22	-0.0538904	0.0251304	0.0444663	-0.103146	-0.00463487	0.947536	0.901995	0.995376
ebi-a-GCST90001769	MFI	B cell	Bcells.trait445	CD24 on IgD- CD38-	Weighted median	22	-0.0334946	0.0251463	0.182863	-0.0827814	0.0157921	0.96706	0.920552	1.01592
ebi-a-GCST90001769	MFI	B cell	Bcells.trait445	CD24 on IgD- CD38-	Inverse variance weighted	22	-0.0382156	0.0175423	0.0293704	-0.0725985	-0.00383262	0.962505	0.929974	0.996175
ebi-a-GCST90001769	MFI	B cell	Bcells.trait445	CD24 on IgD- CD38-	Simple mode	22	-0.0514832	0.036159	0.169194	-0.122355	0.0193884	0.94982	0.884834	1.01958
ebi-a-GCST90001769	MFI	B cell	Bcells.trait445	CD24 on IgD- CD38-	Weighted mode	22	-0.0465928	0.0246185	0.0722789	-0.0948451	0.00165952	0.954476	0.909514	1.00166
ebi-a-GCST90001828	MFI	B cell	Bcells.trait787	IgD on transitional	MR Egger	23	0.0382466	0.0466827	0.421823	-0.0532514	0.129745	1.03899	0.948142	1.13854
ebi-a-GCST90001828	MFI	B cell	Bcells.trait787	IgD on transitional	Weighted median	23	0.0710218	0.0377315	0.0597959	-0.00293192	0.144976	1.0736	0.997072	1.15601
ebi-a-GCST90001828	MFI	B cell	Bcells.trait787	IgD on transitional	Inverse variance weighted	23	0.0567524	0.0256376	0.0268533	0.00650281	0.107002	1.05839	1.00652	1.11294
ebi-a-GCST90001828	MFI	B cell	Bcells.trait787	IgD on transitional	Simple mode	23	0.0837972	0.0620359	0.190495	-0.0377932	0.205388	1.08741	0.962912	1.228
ebi-a-GCST90001828	MFI	B cell	Bcells.trait787	IgD on transitional	Weighted mode	23	0.0820986	0.0528613	0.134669	-0.0215095	0.185707	1.08556	0.97872	1.20407
ebi-a-GCST90001846	MFI	Maturation stages of T cell	Blue.530.30.MT.trait9	CD3 on CM CD8br	MR Egger	14	0.109803	0.0480247	0.0412005	0.0156742	0.203931	1.11606	1.0158	1.22621
ebi-a-GCST90001846	MFI	Maturation stages of T cell	Blue.530.30.MT.trait9	CD3 on CM CD8br	Weighted median	14	0.0789779	0.0326141	0.0154529	0.0150543	0.142902	1.08218	1.01517	1.15362
ebi-a-GCST90001846	MFI	Maturation stages of T cell	Blue.530.30.MT.trait9	CD3 on CM CD8br	Inverse variance weighted	14	0.0513409	0.0248514	0.0388365	0.00263215	0.10005	1.05268	1.00264	1.10523
ebi-a-GCST90001846	MFI	Maturation stages of T cell	Blue.530.30.MT.trait9	CD3 on CM CD8br	Simple mode	14	0.0758875	0.0465531	0.127053	-0.0153567	0.167132	1.07884	0.984761	1.18191
ebi-a-GCST90001846	MFI	Maturation stages of T cell	Blue.530.30.MT.trait9	CD3 on CM CD8br	Weighted mode	14	0.077277	0.0340932	0.0411234	0.0104543	0.1441	1.08034	1.01051	1.155
ebi-a-GCST90001925	MFI	Treg	Blue.670.LP.Treg.trait12	CD127 on CD28+ DN (CD4-CD8-)	MR Egger	17	0.0292933	0.0733821	0.69538	-0.114536	0.173122	1.02973	0.89178	1.18901
ebi-a-GCST90001925	MFI	Treg	Blue.670.LP.Treg.trait12	CD127 on CD28+ DN (CD4-CD8-)	Weighted median	17	0.0944401	0.0440789	0.0321511	0.00804557	0.180835	1.09904	1.00808	1.19822
ebi-a-GCST90001925	MFI	Treg	Blue.670.LP.Treg.trait12	CD127 on CD28+ DN (CD4-CD8-)	Inverse variance weighted	17	0.0717433	0.0347773	0.0391189	0.00357977	0.139907	1.07438	1.00359	1.15017
ebi-a-GCST90001925	MFI	Treg	Blue.670.LP.Treg.trait12	CD127 on CD28+ DN (CD4-CD8-)	Simple mode	17	0.0863638	0.0804112	0.298742	-0.0712421	0.24397	1.0902	0.931236	1.27631
ebi-a-GCST90001925	MFI	Treg	Blue.670.LP.Treg.trait12	CD127 on CD28+ DN (CD4-CD8-)	Weighted mode	17	0.0583025	0.0595637	0.342235	-0.0584423	0.175047	1.06004	0.943233	1.1913
ebi-a-GCST90002042	MFI	Myeloid cell	Red.780.60.MDSC.trait10	CD45 on CD33br HLA DR+ CD14-	MR Egger	15	0.133969	0.0837347	0.133627	-0.030151	0.298089	1.14336	0.970299	1.34728
ebi-a-GCST90002042	MFI	Myeloid cell	Red.780.60.MDSC.trait10	CD45 on CD33br HLA DR+ CD14-	Weighted median	15	0.0450095	0.0316126	0.154508	-0.0169511	0.10697	1.04604	0.983192	1.1129
ebi-a-GCST90002042	MFI	Myeloid cell	Red.780.60.MDSC.trait10	CD45 on CD33br HLA DR+ CD14-	Inverse variance weighted	15	0.0491948	0.0236771	0.0377334	0.00278772	0.0956019	1.05042	1.00279	1.10032
ebi-a-GCST90002042	MFI	Myeloid cell	Red.780.60.MDSC.trait10	CD45 on CD33br HLA DR+ CD14-	Simple mode	15	0.0303177	0.0553218	0.592306	-0.0781129	0.138748	1.03078	0.92486	1.14883
ebi-a-GCST90002042	MFI	Myeloid cell	Red.780.60.MDSC.trait10	CD45 on CD33br HLA DR+ CD14-	Weighted mode	15	0.037029	0.0490043	0.462398	-0.0590195	0.133077	1.03772	0.942688	1.14234
ebi-a-GCST90002081	Morphological parameter	TBNK	SSC.TBNK.trait4	SSC-A on CD4+	MR Egger	21	-0.0417661	0.0484951	0.399842	-0.136817	0.0532843	0.959094	0.87213	1.05473
ebi-a-GCST90002081	Morphological parameter	TBNK	SSC.TBNK.trait4	SSC-A on CD4+	Weighted median	21	-0.0427849	0.0377754	0.257376	-0.116825	0.0312548	0.958117	0.889741	1.03175
ebi-a-GCST90002081	Morphological parameter	TBNK	SSC.TBNK.trait4	SSC-A on CD4+	Inverse variance weighted	21	-0.0573938	0.0275481	0.0372143	-0.111388	-0.00339957	0.944222	0.894592	0.996606
ebi-a-GCST90002081	Morphological parameter	TBNK	SSC.TBNK.trait4	SSC-A on CD4+	Simple mode	21	-0.0494246	0.0633129	0.444157	-0.173518	0.0746688	0.951777	0.840702	1.07753
ebi-a-GCST90002081	Morphological parameter	TBNK	SSC.TBNK.trait4	SSC-A on CD4+	Weighted mode	21	-0.0309696	0.046095	0.509357	-0.121316	0.0593766	0.969505	0.885754	1.06117
ebi-a-GCST90002120	MFI	Treg	Violet.510.50.Treg.trait4	CD8 on CD28- CD8br	MR Egger	15	-9.93661e-05	0.0924245	0.999159	-0.181251	0.181053	0.999901	0.834226	1.19848
ebi-a-GCST90002120	MFI	Treg	Violet.510.50.Treg.trait4	CD8 on CD28- CD8br	Weighted median	15	-0.0435291	0.0434833	0.316802	-0.128756	0.0416983	0.957405	0.879188	1.04258
ebi-a-GCST90002120	MFI	Treg	Violet.510.50.Treg.trait4	CD8 on CD28- CD8br	Inverse variance weighted	15	-0.0667303	0.030899	0.0308017	-0.127292	-0.00616824	0.935447	0.880476	0.993851
ebi-a-GCST90002120	MFI	Treg	Violet.510.50.Treg.trait4	CD8 on CD28- CD8br	Simple mode	15	-0.0589858	0.0700912	0.41418	-0.196365	0.078393	0.94272	0.821713	1.08155
ebi-a-GCST90002120	MFI	Treg	Violet.510.50.Treg.trait4	CD8 on CD28- CD8br	Weighted mode	15	-0.0508713	0.0624949	0.429269	-0.173361	0.0716187	0.950401	0.840834	1.07425
										0.00306546	0.0828016	1.04387	1.00307	1.08633
										-0.0382938	0.146767	1.05573	0.96243	1.15808
										-0.0239634	0.0784219	1.0276	0.976321	1.08158
										-0.203442	0.0662737	0.933715	0.815917	1.06852
										-0.169431	0.0149776	0.92568	0.844145	1.01509
										-0.154021	-0.00535966	0.923402	0.857254	0.994655
										-0.189222	0.0383365	0.927333	0.827603	1.03908
										-0.171453	0.0205679	0.927333	0.84244	1.02078
										-0.233773	0.00390766	0.891426	0.791541	1.00392
										-0.18886	-0.00279395	0.908621	0.827902	0.99721
										-0.190835	-0.0476799	0.887579	0.826269	0.953439
										-0.215561	0.0657175	0.927816	0.806089	1.06792
										-0.174078	0.0417562	0.93598	0.840231	1.04264

## Sheet: Table2
Supplementary Table 2 MR Egger，weighted median，inverse variance weighted，simple mode and weighted mode results of causal effects of NAFLD on eleven significant immune cells
id	Trait type	panel	Statistical trait name	Trait	method	nsnp	b	se	pval	lo_ci	up_ci	or	or_lci95	or_uci95
ebi-a-GCST90001626	Relative count	TBNK	TB_Trait544	HLA DR+ CD4+ %lymphocyte	MR Egger	4	0.0407734	0.184029	0.845222	-0.319923	0.40147	1.04162	0.726205	1.49402
ebi-a-GCST90001626	Relative count	TBNK	TB_Trait544	HLA DR+ CD4+ %lymphocyte	Weighted median	4	0.0227508	0.0768307	0.767142	-0.127837	0.173339	1.02301	0.879996	1.18927
ebi-a-GCST90001626	Relative count	TBNK	TB_Trait544	HLA DR+ CD4+ %lymphocyte	Inverse variance weighted	4	0.0359847	0.0706543	0.610537	-0.102498	0.174467	1.03664	0.90258	1.19061
ebi-a-GCST90001626	Relative count	TBNK	TB_Trait544	HLA DR+ CD4+ %lymphocyte	Simple mode	4	0.00983229	0.107111	0.932647	-0.200106	0.21977	1.00988	0.818644	1.24579
ebi-a-GCST90001626	Relative count	TBNK	TB_Trait544	HLA DR+ CD4+ %lymphocyte	Weighted mode	4	0.0162971	0.085016	0.860222	-0.150334	0.182928	1.01643	0.86042	1.20073
ebi-a-GCST90001665	Relative count	Treg	Treg_Trait578	CD28+ CD45RA+ CD8dim %CD8dim	MR Egger	4	0.068279	0.271062	0.824643	-0.463002	0.59956	1.07066	0.629392	1.82132
ebi-a-GCST90001665	Relative count	Treg	Treg_Trait578	CD28+ CD45RA+ CD8dim %CD8dim	Weighted median	4	0.014593	0.0867268	0.866376	-0.155392	0.184578	1.0147	0.85608	1.20271
ebi-a-GCST90001665	Relative count	Treg	Treg_Trait578	CD28+ CD45RA+ CD8dim %CD8dim	Inverse variance weighted	4	-0.022877	0.0919164	0.803446	-0.203033	0.157279	0.977383	0.816251	1.17032
ebi-a-GCST90001665	Relative count	Treg	Treg_Trait578	CD28+ CD45RA+ CD8dim %CD8dim	Simple mode	4	0.0275983	0.112433	0.821932	-0.192771	0.247968	1.02798	0.824671	1.28142
ebi-a-GCST90001665	Relative count	Treg	Treg_Trait578	CD28+ CD45RA+ CD8dim %CD8dim	Weighted mode	4	0.0252754	0.0941822	0.805813	-0.159322	0.209873	1.0256	0.852722	1.23352
ebi-a-GCST90001751	MFI	B cell	Bcells.trait383	CD20 on IgD+ CD38br	MR Egger	4	0.151027	0.260352	0.620501	-0.359263	0.661317	1.16303	0.698191	1.93734
ebi-a-GCST90001751	MFI	B cell	Bcells.trait383	CD20 on IgD+ CD38br	Weighted median	4	0.0794689	0.0876217	0.364431	-0.0922697	0.251208	1.08271	0.911859	1.28558
ebi-a-GCST90001751	MFI	B cell	Bcells.trait383	CD20 on IgD+ CD38br	Inverse variance weighted	4	0.093189	0.0874811	0.286764	-0.0782739	0.264652	1.09767	0.924711	1.30298
ebi-a-GCST90001751	MFI	B cell	Bcells.trait383	CD20 on IgD+ CD38br	Simple mode	4	0.145813	0.149911	0.402459	-0.148012	0.439638	1.15698	0.862421	1.55215
ebi-a-GCST90001751	MFI	B cell	Bcells.trait383	CD20 on IgD+ CD38br	Weighted mode	4	0.0734203	0.094488	0.493783	-0.111776	0.258617	1.07618	0.894244	1.29514
ebi-a-GCST90001763	MFI	B cell	Bcells.trait401	CD20 on transitional	MR Egger	4	0.232797	0.201229	0.36683	-0.161611	0.627206	1.26213	0.850772	1.87237
ebi-a-GCST90001763	MFI	B cell	Bcells.trait401	CD20 on transitional	Weighted median	4	0.082251	0.0860006	0.33887	-0.0863101	0.250812	1.08573	0.91731	1.28507
ebi-a-GCST90001763	MFI	B cell	Bcells.trait401	CD20 on transitional	Inverse variance weighted	4	0.0739773	0.0786216	0.346741	-0.080121	0.228076	1.07678	0.923005	1.25618
ebi-a-GCST90001763	MFI	B cell	Bcells.trait401	CD20 on transitional	Simple mode	4	0.0788177	0.123673	0.56923	-0.16358	0.321216	1.08201	0.849098	1.3788
ebi-a-GCST90001763	MFI	B cell	Bcells.trait401	CD20 on transitional	Weighted mode	4	0.0839473	0.0858008	0.400031	-0.0842221	0.252117	1.08757	0.919227	1.28675
ebi-a-GCST90001769	MFI	B cell	Bcells.trait445	CD24 on IgD- CD38-	MR Egger	4	0.404232	0.347448	0.364688	-0.276766	1.08523	1.49815	0.758232	2.96012
ebi-a-GCST90001769	MFI	B cell	Bcells.trait445	CD24 on IgD- CD38-	Weighted median	4	0.19254	0.0924016	0.0371844	0.0114332	0.373648	1.21233	1.0115	1.45303
ebi-a-GCST90001769	MFI	B cell	Bcells.trait445	CD24 on IgD- CD38-	Inverse variance weighted	4	0.202751	0.126087	0.107829	-0.0443792	0.449881	1.22477	0.956591	1.56813
ebi-a-GCST90001769	MFI	B cell	Bcells.trait445	CD24 on IgD- CD38-	Simple mode	4	0.471954	0.218129	0.119166	0.0444206	0.899486	1.60312	1.04542	2.45834
ebi-a-GCST90001769	MFI	B cell	Bcells.trait445	CD24 on IgD- CD38-	Weighted mode	4	0.135804	0.105716	0.289136	-0.0713997	0.343008	1.14546	0.93109	1.40918
ebi-a-GCST90001828	MFI	B cell	Bcells.trait787	IgD on transitional	MR Egger	4	0.00522197	0.194609	0.98103	-0.376211	0.386655	1.00524	0.686457	1.47205
ebi-a-GCST90001828	MFI	B cell	Bcells.trait787	IgD on transitional	Weighted median	4	0.0298326	0.0856391	0.727576	-0.13802	0.197685	1.03028	0.871081	1.21858
ebi-a-GCST90001828	MFI	B cell	Bcells.trait787	IgD on transitional	Inverse variance weighted	4	0.0203066	0.0789506	0.797019	-0.134436	0.17505	1.02051	0.874208	1.19131
ebi-a-GCST90001828	MFI	B cell	Bcells.trait787	IgD on transitional	Simple mode	4	0.0846616	0.124751	0.546027	-0.159851	0.329174	1.08835	0.852271	1.38982
ebi-a-GCST90001828	MFI	B cell	Bcells.trait787	IgD on transitional	Weighted mode	4	0.00705483	0.0968323	0.946506	-0.182736	0.196846	1.00708	0.832988	1.21756
ebi-a-GCST90001846	MFI	Maturation stages of T cell	Blue.530.30.MT.trait9	CD3 on CM CD8br	MR Egger	4	-0.175958	0.235395	0.532697	-0.637332	0.285415	0.838653	0.528701	1.33031
ebi-a-GCST90001846	MFI	Maturation stages of T cell	Blue.530.30.MT.trait9	CD3 on CM CD8br	Weighted median	4	-0.0796647	0.0931521	0.392434	-0.262243	0.102913	0.923426	0.769324	1.1084
ebi-a-GCST90001846	MFI	Maturation stages of T cell	Blue.530.30.MT.trait9	CD3 on CM CD8br	Inverse variance weighted	4	-0.0728714	0.0842999	0.387352	-0.238099	0.0923564	0.92972	0.788125	1.09676
ebi-a-GCST90001846	MFI	Maturation stages of T cell	Blue.530.30.MT.trait9	CD3 on CM CD8br	Simple mode	4	-0.0430057	0.130298	0.763061	-0.298389	0.212378	0.957906	0.742013	1.23661
ebi-a-GCST90001846	MFI	Maturation stages of T cell	Blue.530.30.MT.trait9	CD3 on CM CD8br	Weighted mode	4	-0.0752038	0.0972813	0.495813	-0.265875	0.115468	0.927554	0.766535	1.1224
ebi-a-GCST90001925	MFI	Treg	Blue.670.LP.Treg.trait12	CD127 on CD28+ DN (CD4-CD8-)	MR Egger	4	-0.136781	0.207797	0.578021	-0.544063	0.270501	0.872161	0.580385	1.31062
ebi-a-GCST90001925	MFI	Treg	Blue.670.LP.Treg.trait12	CD127 on CD28+ DN (CD4-CD8-)	Weighted median	4	0.0578991	0.0931968	0.534431	-0.124767	0.240565	1.05961	0.882703	1.27197
ebi-a-GCST90001925	MFI	Treg	Blue.670.LP.Treg.trait12	CD127 on CD28+ DN (CD4-CD8-)	Inverse variance weighted	4	0.0930476	0.0837678	0.266663	-0.0711374	0.257233	1.09751	0.931334	1.29335
ebi-a-GCST90001925	MFI	Treg	Blue.670.LP.Treg.trait12	CD127 on CD28+ DN (CD4-CD8-)	Simple mode	4	0.0272569	0.14065	0.858718	-0.248417	0.30293	1.02763	0.780035	1.35382
ebi-a-GCST90001925	MFI	Treg	Blue.670.LP.Treg.trait12	CD127 on CD28+ DN (CD4-CD8-)	Weighted mode	4	0.0534429	0.0966139	0.618705	-0.13592	0.242806	1.0549	0.872912	1.27482
ebi-a-GCST90002042	MFI	Myeloid cell	Red.780.60.MDSC.trait10	CD45 on CD33br HLA DR+ CD14-	MR Egger	4	0.0178258	0.291292	0.956769	-0.553106	0.588757	1.01799	0.575161	1.80175
ebi-a-GCST90002042	MFI	Myeloid cell	Red.780.60.MDSC.trait10	CD45 on CD33br HLA DR+ CD14-	Weighted median	4	-0.00643203	0.132467	0.961273	-0.266067	0.253203	0.993589	0.766388	1.28815
ebi-a-GCST90002042	MFI	Myeloid cell	Red.780.60.MDSC.trait10	CD45 on CD33br HLA DR+ CD14-	Inverse variance weighted	4	-0.0408118	0.118671	0.730917	-0.273408	0.191784	0.96001	0.760783	1.21141
ebi-a-GCST90002042	MFI	Myeloid cell	Red.780.60.MDSC.trait10	CD45 on CD33br HLA DR+ CD14-	Simple mode	4	-0.0133481	0.190656	0.94859	-0.387033	0.360337	0.986741	0.679069	1.43381
ebi-a-GCST90002042	MFI	Myeloid cell	Red.780.60.MDSC.trait10	CD45 on CD33br HLA DR+ CD14-	Weighted mode	4	-0.00847699	0.139075	0.95523	-0.281063	0.264109	0.991559	0.75498	1.30227
ebi-a-GCST90002081	Morphological parameter	TBNK	SSC.TBNK.trait4	SSC-A on CD4+	MR Egger	4	0.194225	0.202871	0.439408	-0.203403	0.591852	1.21437	0.815949	1.80733
ebi-a-GCST90002081	Morphological parameter	TBNK	SSC.TBNK.trait4	SSC-A on CD4+	Weighted median	4	0.0633133	0.0909628	0.486407	-0.114974	0.2416	1.06536	0.89139	1.27329
ebi-a-GCST90002081	Morphological parameter	TBNK	SSC.TBNK.trait4	SSC-A on CD4+	Inverse variance weighted	4	0.045916	0.0817714	0.574446	-0.114356	0.206188	1.04699	0.89194	1.22898
ebi-a-GCST90002081	Morphological parameter	TBNK	SSC.TBNK.trait4	SSC-A on CD4+	Simple mode	4	0.132479	0.14379	0.424824	-0.149349	0.414307	1.14165	0.861269	1.51332
ebi-a-GCST90002081	Morphological parameter	TBNK	SSC.TBNK.trait4	SSC-A on CD4+	Weighted mode	4	0.0677932	0.105201	0.56519	-0.138402	0.273988	1.07014	0.870749	1.3152
ebi-a-GCST90002120	MFI	Treg	Violet.510.50.Treg.trait4	CD8 on CD28- CD8br	MR Egger	4	-0.0867852	0.215765	0.726437	-0.509686	0.336115	0.916874	0.600684	1.3995
ebi-a-GCST90002120	MFI	Treg	Violet.510.50.Treg.trait4	CD8 on CD28- CD8br	Weighted median	4	-0.0227774	0.0935377	0.80761	-0.206111	0.160557	0.97748	0.813742	1.17416
ebi-a-GCST90002120	MFI	Treg	Violet.510.50.Treg.trait4	CD8 on CD28- CD8br	Inverse variance weighted	4	-0.0200385	0.0869471	0.817728	-0.190455	0.150378	0.980161	0.826583	1.16227
ebi-a-GCST90002120	MFI	Treg	Violet.510.50.Treg.trait4	CD8 on CD28- CD8br	Simple mode	4	-0.00845208	0.125545	0.95056	-0.254521	0.237617	0.991584	0.775288	1.26822
ebi-a-GCST90002120	MFI	Treg	Violet.510.50.Treg.trait4	CD8 on CD28- CD8br	Weighted mode	4	-0.0180902	0.0982293	0.865631	-0.21062	0.174439	0.982072	0.810082	1.19058
